# Supplementary material for: Intraobserver and interobserver agreement of 8 segmental reflexes in healthy dogs
Source: J Vet Intern Med. 2024 Feb 10;38(2):1101–10. doi: 10.1111/jvim.16999 (PMC10937510; doi:10.1111/jvim.16999)
Supplement: Supplementary file 1 — Table S1. Demographic information, neurolocalization, and history of 101 dogs. [file JVIM-38-1101-s001.xlsx]

## Sheet: Sheet1
Dog	Age	Sex	Breed	PE	NE	Neurolocalization	History
1	3.33	MN	Boston Terrier	Normal	Normal		Allergies
2	4.33	FS	French Bulldog	Corneal edema with secondary pigmentary keratitis OS.	Scuffing of toes in hind limbs. CP normal x 4.		History of intrahepatic portosystemic shunt corrected with cellophane band. Has suspected IBD vs PLE. Has KCS.
3	4.67	FS	American Pitbull	Normal	Normal		Anxiety
4	1.5	FS	Terrier Mix	Normal	Normal		Anxiety
5	5.92	MN	Belgian Malinois	Normal	Normal
6	1.33	FS	Terrier Mix	Normal	Normal
7	9.08	MN	Labrador Retriever	Normal	Normal		PU/PD
8	2.92	FS	Labrador Retriever	Normal	Normal		Antibiotic responsive diarrhea.
9	5.5	FS	Labrador Retriever	Grade III/VI left basilar heart murmur.	Normal		Previoiusly diagnosed pulmonic stenosis and tricuspid dysplasia (balloon valvuloplasty performed.
10	3.25	FS	Mixed Breed	Normal	Normal		Anxiety and allergies
11	4.25	MN	Greyhound	Normal	Normal
12	5	FS	Flat-coated Retriever	Normal	Normal		Allergies. History of otitis externa (not active currently).
13	3	F	Australian Cattle Dog	Normal	Normal
14	4	FS	Mixed Breed	Normal	Normal		Anxiety
15	6.42	MN	Neopolitan Mastiff	Normal	Normal		Mast cell tumor on left flank.
16	7.83	MN	Dachshund	Tachypneic, tachycardic. Otherwise unremarkable PE.	Obtunded, absent menace OU, decreased palpebral OU. Non-ambulatory tetraparetic. Absent paw placement x 4.	Forebrain	Presented for cluster seizures. Diagnosed with MUE (suspect GME) in 2018 with recent relapse. Obtunded with partial facial seizures.
17	2.17	FS	Golden Retriever	Normal	Normal
18	3.67	MN	Rottweiler	Normal	Normal
19	7.33	FS	Golden Retriever	Normal	Normal
20	3.58	FS	Mixed Breed	Normal	Normal
21	4.58	MN	Mixed Breed	Normal	Normal
22	3.25	MN	Mixed Breed	Normal	Normal
23	4.08	MN	Cavalier King Charles Spaniel	Normal	Normal
24	3.75	F	Australian Shepherd	Normal	Normal		Had a litter of puppies six weeks prior.
25	6.25	FS	Lab Mix	Normal	Normal
26	8.5	FS	American Pitbull	Normal	Normal		Anxiety.
27	7.67	MN	Mixed Breed	Normal	Normal
28	6.58	FS	Mixed Breed	Normal	Normal		Hypothyroidism. Hip dysplasia.
29	5.92	MN	Shetland Sheepdog	Normal	Normal
30	3.08	MN	Whippet	Normal	Normal
31	5	FS	Mixed Breed	Normal	Normal
32	6.75	MN	Weimaraner	Normal	Normal		Anxiety
33	1.67	MN	Weimaraner	Skin lesions around lips.	Normal		Inflammatory dermatologic condition around lips - on prednisone.
34	2.33	FS	Treeing Walker Coonhound	Normal	Normal		Food allergies - on hypoallergenic diet. Anxiety.
35	3.08	FS	Mixed Breed	Normal	Normal		Contact allergies to certain grass.
36	1.83	FS	Mixed Breed	Normal	Normal
37	6.58	MN	Mixed Breed	Normal	Normal
38	2.25	FS	Mixed Breed	Normal	Normal		Allergies - receives Cytopoint.
39	2.33	FS	Lab Mix	Normal	Normal		Presented to UF for seizures - on Keppra XR 750 mg q12h, Pheno 97.2 mg PO q12h. Suspect idiopathic epilepsy.
40	3.67	FS	French Bulldog	Thin hair coat in inguinal region. Suspect non-visual.	Absent menace OU. Absent panniculus bilaterally.	Forebrain	Presumptibely diagnosed with MUE. On Prednisone (2.5 mg PO q48h), cyclosporine (90 mg PO q24h), procarbazine (10 mg PO q24h).
41	5	MN	American Bulldog	Normal	Panniculus cut-off at L3 on the right, L1 on the left.		Presented for BAER testing - which was normal.
42	8.58	FS	Bull Terrier Mix	Normal	Normal
43	7.67	FS	Lab Mix	Normal	Normal
44	9	FS	Mixed Breed	Normal	Normal		Presented for UF Neurology for suspected stroke. Diagnosed with suspected historical idiopathic facial nerve paralysis that has resolved.
45	3.67	MN	Basset Hound	Normal	Mild paraparesis	Forebrain	Presented for seizure recheck. Diagnosed with idiopathic epilepsy. On Keppra XR 1500 mg PO q12h, Zonisamide 200 mg PO q12h, Phenobarbital 64.8 mg PO q12h, KBr 750 mg PO q24h.
46	9.17	FS	Mixed Breed	Normal	Normal	Forebrain	Presented for craniotomy with UF Neurology - previously diagnosed with extra-axial left frontal lobe mass. Also has seizures.
47	2.33	MN	Mixed Breed	Normal	Normal
48	2.08	MN	Labradoodle	Normal	Normal	Forebrain	Presented to UF Neurology for partial seizures. On Keppra XR 1500 mg PO q12h.
49	1.83	MN	Shepherd Mix	Normal	Normal
50	7.17	FS	Mixed Breed	Normal	Normal		Had subcutaneous melanoma removed from left axilla region. Otherwise no issues.
51	3	MN	Golden Retriever	Normal	Normal		Allergies.
52	7.25	MN	Beagle Mix	Normal	Normal		History of intermittent bronchitis. Not on treatments at the time.
53	4.08	FS	Labrador Retriever	Normal	Normal
54	4.5	MN	Labrador Retriever	Normal	Normal
55	3	FS	Lab Mix	Normal	Normal		History of dental and anterior uveitis. On diclofenac.
56	6.75	MN	Australian Shepherd	Normal	Normal		Anxiety. On fluoxetine.
57	2.92	FS	Poodle	Normal	Normal
58	2.08	FS	Maltipoo	Normal	Normal
59	1.92	FS	Golden Retriever	Normal	Normal		History of chronic UTI. On Proin.
60	1	MN	Mixed Breed	Normal	Normal		Allergies. On Apoquel.
61	1.67	MN	Cavalier King Charles Spaniel	Normal	Normal	Forebrain	Presented for seizure recheck with UF Neurology. On Keppra 375 mg PO q8h. Diagnosed with idiopathic epiepsy and COMS.
62	9.75	MN	Pug	Cataracts OU	Normal		Diagnosed with diabetes mellitus on Vetsulin. History of fly-biting seizures but hasn't had one in years. Also diagnosed with KCS, on diclofenac and Optimune. Suspected to have osteoarthritis, but not treated for.
63	6.17	FS	Mixed Breed	Normal	Normal
64	2.17	FS	Boston Terrier	Abdominal incision with skin sutures.	Normal		Presented for BAER testing. Equivocal hearing in left ear, normal in right ear.
65	6.17	MN	Mixed Breed	Normal	Normal
66	7	MN	Mixed Breed	Normal	Normal
67	1.33	MN	Lab Mix	Normal	Delayed paw placement in right hind.	Cerebellum	Presented for further investigation of intermittent episodes of cerebellar signs (full-body rhythmic rocking with wide stance in forelimbs, dazed/disoriented look).
68	1.25	FS	Mixed Breed	Right hind limb lameness	Normal		Previously diagnosed with bilateral hip dysplasia. On carprofen, gabapentin, and tramadol.
69	5.17	MN	Labradoodle	blepharospasm amd conjunctivitis OS	Normal		Not currently on any medications.
70	3.25	FS	French Bulldog	Normal	Normal		Diagnosed with UTI and currently treated with Clavamox.
71	1.75	MN	Mixed Breed	Normal	Normal	Suspected forebrain	Presented to UF Neurology for further evaluation of fly-biting episodes and starring at the wall.
72	3	FS	Shetland Sheepdog	Normal	Normal
73	9.58	MN	Pitbull	Normal	Normal
74	8.83	FS	Pitbull	Normal	Normal
75	9.58	MN	Shepherd Mix	Lipomas and gingival hyperplasia	Normal
76	3.58	FS	Mixed Breed	Normal	Normal
77	2.17	FS	Yorkshire Terrier	Grade III MPL bilaterally.	Decreased menace OD. Tight circling to the left.	Multifocal: vestibular +/- left forebrain	Presented to UF Neurology for recheck of previously diagnosed MUE. Recently circling more often.
78	2.92	FS	Great Dane	Normal	Normal	Forebrain	Presented to UF Neurology for seizure recheck.
79	6.67	M	German Shorthaired Pointer	Skin ulceration, crusting, erythema, and moist dermatitis in both inguinal regions.	Decreased paw placement in left hind limb.	Forebrain	Presented to UF Neurology for Cytosar treatment for suspected MUE. Initially presented for seizures.
80	1.75	MN	Anatolian Shepherd	Normal	Normal		Presented to UF Primary Care for annual wellness. Previously positive fore ehrlichia and treated with doxycycline. Still positive on 4DX.
81	5.5	FS	Boxer	Normal	Normal		Allergies - treated with Cytopoint.
82	7.08	F	Bull Terrier	Normal	Normal		Had a few episodes of forelimb lameness, but now normal.
83	4.08	MN	Lab Mix	Normal	Normal
84	7.33	FS	Bull Terrier	Normal	Normal		Suspected to have osteoarthritis, currently treated with Adequan injections.
85	1	FS	Mixed Breed	Normal	Normal
86	2.92	MN	Mixed Breed	Normal	Normal
87	4.42	FS	Lab Mix	Normal	Normal
88	4.75	F	Giant Schnauzer	Normal	Normal	Forebrain	Presented to UF Neurology for a seizure recheck. Previously diagnosed with idiopathic epilepsy. On Phenobarbital (218.7 mg PO q12h), Keppra XR 2250 mg PO q12h, KBr 575 mg PO q12h, Zonisamide 400 mg PO q12h.
89	4.42	MN	Mixed Breed	Grade III MPL left hind.	Normal
90	7.75	MN	Labrador Retriever	Normal	Normal		Has had on-off lameness for 6 years. Also has allergies and occasional otitis externa.
91	8.17	MN	Mixed Breed	Normal	Normal	Forebrain	Presented to UF Neurology for seizure recheck. Diagnosed with idiopathic epilepsy.
92	2	MN	English Setter	Normal	Normal
93	6	FS	Mixed Breed	Normal	Normal
94	7	FS	Mixed Breed	Normal	Normal
95	8	MN	Jack Russell Terrier	Normal	Normal
96	6.5	MN	Golden Retriever	Normal	Normal
97	4.25	MN	Golden Retriever	Normal	Normal
98	3	M	Australian Shepherd	Normal	Normal		Presented to UF Neurology for evaluation of cluster seizures. On Keppra XR 1000 mg PO q12h and phenobarbital (64.8 mg PO q12h).
99	9.17	FS	German Shepherd	Normal	Normal
100	1.58	FS	Pembroke Welsh Corgi	Normal	Normal
101	1.92	FS	Lab Mix	Normal	Normal
